# Supplementary material for: Type III Secretion System-Mediated Induction of Systemic Resistance by Pseudomonas marginalis ORh26 Enhances Sugar Beet Defence Against Pseudomonas syringae pv. aptata
Source: Plants (Basel). 2025 May 26;14(11):1621. doi: 10.3390/plants14111621 (PMC12157919; doi:10.3390/plants14111621)
Supplement: Supplementary file 1 [file plants-14-01621-s001.zip]

Archive with 2 entries (2 files):
- Supplementary materials.pdf
- Supplementary Table S5.xlsx
